# Supplementary material for: Response to Bovine Viral Diarrhea Virus in Heifers Vaccinated with a Combination of Multivalent Modified Live and Inactivated Viral Vaccines
Source: Viruses. 2023 Mar 8;15(3):703. doi: 10.3390/v15030703 (PMC10054639; doi:10.3390/v15030703)
Supplement: Supplementary file 1 [file viruses-15-00703-s001.zip]

Archive with 1 entries (1 files):
- viruses-2207717-supplementary.pdf
